# Supplementary material for: Evaluating the Response of the Soil Bacterial Community and Lettuce Growth in a Fluorine and Cadmium Co-Contaminated Yellow Soil
Source: Toxics. 2024 Jun 25;12(7):459. doi: 10.3390/toxics12070459 (PMC11280846; doi:10.3390/toxics12070459)
Supplement: Supplementary file 1 [file toxics-12-00459-s001.zip]

Archive with 1 entries (1 files):
- toxics-3044998-supplementary.pdf
